# Supplementary material for: A framework for outcome-level evaluation of in-service training of health care workers
Source: Hum Resour Health. 2013 Oct 1;11:50. doi: 10.1186/1478-4491-11-50 (PMC3851191; doi:10.1186/1478-4491-11-50)
Supplement: Additional file 1 — TEFT literature summaries. Citations, summaries of outcomes and outcome categories of 70 articles reviewed during development of the Training Evaluation Framework. [file 1478-4491-11-50-S1.xlsx]

## Sheet: Summary table
		Outcome Levels
Additional File 1		Individual					Organization			Population
Citation	Key Reported Outcomes of Trainings	Knowledge	Attitudes	Skills	Performance	Patient Health	Performance	Systems	Patient health	Performance	Systems	Patient health
Akweongo P et al: Feasibility and acceptability of ACT for the community case management of malaria in urban settings in five African sites. Malaria Journal 2011 10:240.	Increased knowledge of malaria signs and symptoms and treatment of patients with correct dose of malaria medications. Patients had increased preference for community medicine distributors, improved use of modern medicines for self-treatment.	X			X						X	X
Amaral et al: Impact of IMCI health worker training on routinely collected child health indicators in Northeast Brazil. Health Policy Plan 2005 20 Suppl 1:i42-i48	Infant mortality rates declined during period, but after adjusting for confounders, no association between training and mortality was found.											X
Arifeen S et al: Effect of the Integrated Management of Childhood Illness strategy on childhood mortality and nutrition in a rural area in Bangladesh: a cluster randomised trial. Lancet 2009 374(9687):393-403.	Quality of care indicators improved in integrated management of childhood illness (IMCI) group, including assessment of sick child, treatment, and counseling given to caregiver. No difference found in child mortality.						X					X
Armstrong G et al: An evaluation of the effect of an educational intervention for Australian social workers on competence in delivering brief cognitive behavioural strategies: A randomised controlled trial. BMC Health Services Research 2010, 10(1): 304.	Greater improvements in intervention group compared with control group on cognitive therapy scale and confidence in delivering behavioral strategies.		X	X
Baandrup L et al: Evaluation of a multifaceted intervention to limit excessive antipsychotic co-prescribing in schizophrenia out-patients. Acta Psychiatrica Scandinavica 122(5): 367-74.	The prevalence of antipsychotic polypharmacy at follow-up was not significantly different between treatment settings when adjusting for differences in case-mix.											X
Baer J et al: An evaluation of workshop training in motivational interviewing for addiction and mental health clinicians. Drug and Alcohol Dependence 2004, 73:99-106.	Increased reflective responses on skills test. Eight out of 19 trainees rated as proficient.			X
Bhandari N et al: An educational intervention to promote appropriate complementary feeding practices and physical growth in infants and young children in rural Haryana, India. India J Nutr 2004, 134(9):2342-8.	Small but significant effect on children's length gain in intervention group; weight gain was not affected.											X
Blashki G et al: Impact of an educational intervention on general practitioners’ skills in cognitive behavioural strategies: a randomised controlled trial. Medical Journal of Australia 2008, 188(12): S129-S132.	The intervention group had greater improvement in competency in cognitive behavioral strategies than the control group.				X
Brentlinger P et al. Task shifting in Mozambique: cross-sectional evaluation of non-physician clinicians’ performance in HIV/AIDS care. Human Resources for Health 2010, 8:23.	Correct management of all 5 main aspects of HIV patient care was observed in 10.6% of encounters.				X
Buckley J et al: Linking residency training effectiveness to clinical outcomes: a quality improvement approach. Jt Comm J Qual Patient Saf 2010, 36(5):203-208.	Increased use of "sepsis bundle." Intensive care unit director monitors sepsis data and updates antibiotics based on emerging microbiologic resistance. Reduced iatrogenic pneumothorax rate, sepsis-specific mortality rate.						X	X	X
Buskin S et al: HIV/AIDS knowledge and attitudes in Chinese medical professionals and students before and after an informational lecture on HIV/AIDS. J Public Health Management Practice 2002, 8(6): 38-43.	Knowledge increased from an already high level. Willingness to sit or work with HIV-infected person increased from 21% to 43%.	X	X
Carlo W et al: Newborn-care training and perinatal mortality in developing countries. N Engl J Med 2010, 362: 614-623.	Use of bag-and-mask ventilation increased. Rate of abnormal examinations at 7 days decreased. Proportion of Apgar scores of less than 4 decreased. Overall rate of stillbirth decreased.									X		X
Carlo W et al: Newborn care training of midwives and neonatal and perinatal mortality rates in a developing country. Pediatrics 2010 126(5): 1064-1071.	All-cause 7-day mortality decreased from 11.5 deaths/1000 to 6.8 deaths/1000. Rate of stillbirth did not change.											X
Cattaneo A and Buzzetti R: Effect on rates of breast feeding of training for the baby friendly hospital initiative. BMJ 2000, 323: 1358-1362.	Knowledge scores increased. Hospitals improved compliance with the initiative's 10 steps. Breast-feeding rates increased.	X					X		X
Chakraborty S et al. Improving private practitioner care of sick children: testing new approaches in rural Bihar. Health Policy Plan 2000,15(4):400-407.	Checking respiration rate in children with cough increased from 14% to 71%. Management of dehydration with sugar and salt solutions increased from 16% to 48%.									X
Clark N et al: Long-term outcomes of physician peer teaching. Clinical Pediatrics 2008, 47(9): 883-890.	Trained physicians were rated higher on communication, disease management, and treatment plan. Patients had fewer sleep disruptions from asthma symptoms, fewer emergency department visits, hospitalizations, and urgent office visits.				X	X
Cleland J et al: Does continuing education improve physical therapists’ effectiveness in treating neck pain? A randomized clinical trial. Physical Therapy 2009,89(1): 38-47.	The ongoing education group used fewer visits than those not receiving ongoing education. Patients had greater reductions in disability. No differences in pain ratings between patients of the 2 groups.				X	X
Colvin M et al: Contribution of traditional healers to a rural tuberculosis control programme in Hlabisa, South Africa. Int J Tuberc Lung Dis 2003, 7(9) Suppl 1:S86-S91.	No difference in treatment outcomes between traditional healers and non-traditional healers, nor between intervention area and control area.					X						X
Deorari A et al: The Medical Colleges Network. Impact of education and training on neonatal nesuscitation practices in 14 teaching hospitals in India. Annuals of Tropical Paedeatrics 2001, 21: 29-33.	Increased awareness and documentation of birth asphyxia, increase in use of bag and mask ventilation. Asphyxia related deaths declined.				X				X
Ferrer R et al: Improvement in process of care and outcome after a Multicenter Severe Sepsis Educational Program in Spain. JAMA 2008, 299(19): 2294-2303.	Improved guideline compliance. However, compliance rates were still low, and the improvement in the resuscitation bundle lapsed by 1 year. Patients in the post-intervention cohort had a lower risk of hospital mortality.									X		X
Flores R et al: Distance education with tutoring improves diarrhea case management in Guatemala. Int J Quality in Health Care 2002, 14 (suppl 1): 47-56.	Percentage of diarrhea cases assessed correctly and dehydration cases classified correctly increased by 25% more in program compared with control.				X
Gannon M et al: Using online learning collaborative to facilitate practice improvement for COPD: An ACPNet pilot study. Am J Med Qual 2011, 26(3):212-219.	Physicians reported an increase in the number of nurses giving inhaler use instructions to patients. Patient chart data included improvements in FEV1, oxygenation measurement, pulse oximetry at rest.				X	X
Garcia P et al: Training pharmacy workers in recognition, management, and prevention of STDs: district-randomized controlled trial. Bull World Health Org 2003, 81:806-814.	Better recognition and management of symptoms by pharmacists. Workers in the intervention districts had significantly better adherence to training guidelines, higher rates of discerning sexually transmitted disease syndromes, adequate management offered, and recommendations for condom use.	X			X					X
Gill C et al: Effect of training traditional birth attendants on neonatal mortality (Lufwanyama Neonatal Survival Project): randomised controlled study. BMJ 2011, 342:d346.	Compared with controls, a higher proportion of trained birth attendants cleared airways properly. Mortality at day 28 after birth was 45% lower among live born infants delivered by trained birth attendants.				X	X
Gilroy P et al: Impact of IMCI training and language used by provider on quality of counseling provided to parents of sick children in Bougouni District, Mali. Patient Education and Counseling 2004, 54(1):35-44.	Trainees performed an increased number of tasks during counseling activities: provider counseling, anti-malarial drug prescribing.			X	X
Goodburn E et al: Training traditional birth attendants in clean delivery does not prevent postpartum infection. Health Policy Plan 2000, 15(4):394-399.	Trained birth attendants were more likely to practice hygienic delivery. No relationship between training status and maternal infection.				X	X
Goodman C et al: The cost-effectiveness of improving malaria home management: shopkeeper training in rural Kenya. Health Policy Plan 2006, 21(4):275-288.	Adequate treatment for fever rose from 2% to 15% in trained area, compared with increase from 1% to 4% in untrained area.									X
Gouws E et al. Improving antimicrobial use among health workers in first-level facilities: results from the Multi-Country Evaluation of the Integrated Management of Childhood Illness strategy. Bulletin of the World Health Org 2004, 82(7): 509-515.	Children receiving care from health workers trained in integrated management of childhood illness strategy are significantly more likely to receive correct prescriptions for antimicrobial drugs, to receive the first dose before leaving the facility, and to have been advised on how to administer the drug.				X
Greene et al: The impact of implementing a chronic care residency training initiative on asthma outcomes. Academic Medicine 2007, 82(2): 161-167.	Post-training, residents reported increases in their implementation of elements of the Chronic Care Model. The number of asthma-related visits to emergency room dropped significantly among patients treated by intervention residents.				X	X
Harrison A et al: Syndrome packets and health worker training improve sexually transmitted disease case management in rural South Africa: randomized controlled trial. AIDS 2000, 14(17): 2769-2779.	Intervention clinics provided better case management than controls: 88% versus 50% received recommended drugs; 83% versus 12% were correctly case managed; 68% versus 46% were adequately counseled.						X
Hiner C et al: Effectiveness of a training-of-trainers model in a HIV counseling and testing program in the Caribbean Region. Human Resources Health 2009, 7:11.	Almost 65% of trained voluntary counseling and testing (VCT) providers confirmed as currently providing VCT services; this percentage did not decrease significantly with time. 80% became certified as trainers; of these, 66% taught more than one course.				X
Holton C et al: Does spirometry training in general practice improve quality and outcomes of asthma care? Int J Qual Health Care 2011, 23(5):545-553.	Only 9 of the 15 sample printouts reached acceptable grade for quality of spirometry performed. No significant differences in asthma indicators between groups at 12 months.				X				X
Horwood C et al: Experiences of training and implementation of integrated management of childhood illness (IMCI) in South Africa: a qualitative evaluation of the IMCI case management training course. BMC Pediatrics 2009, 9: 62.	Participants self-reported that the training course was effective in refining their skills and knowledge regarding how to manage sick children.			X
Idigbe E et al. Evaluation of the Nigerian national antiretroviral (ARV) treatment training programme. Sahara J 2006, 3:488-502.	Increase in knowledge, increased willingness to give injections to HIV-positive patients. Improved record-keeping, antiretroviral prescribing, and counseling. Intervention areas, compared with control, had higher coverage for vitamin A (45% vs. 11.5%) and iron folic acid (45% vs. 0.4%).	X	X		X					X
Immenroth M et al: Mental training in surgical education: A randomized controlled trial. Annals of Surgery 2007, 245(3): 385-391.	Improved laparoscopy skills were seen in mental training group compared with control and practical training group.			X
Jennings L et al: Task shifting in maternal and newborn care: a non-inferiority study examining delegation of antenatal counseling to lay nurse aides supported by job aids in Benin. Implementation Science 2011, 6(2): 1-14.	Both cadres had positive opinions regarding task-shifting. Quality of counseling by lay nurse aides was non-inferior to counseling provided by nurse midwives with similar job supports. Communication by lay nurse aides was associated with better maternal knowledge overall.		X		X	X
Jiang G et al: Learning curves and long-term outcome of simulation-based thoracentesis training for medical students. BMC Medical Education 2011, 11:39.	Residents' simulator performance, procedure time and confidence, and clinical competency in thoracentesis were improved relative to residents without the training.	X	X		X
Kayongo M et al: Improving availability of EmOC services in Rwanda--CARE's experiences and lessons learned at Kabgayi Referral Hospital. Int J Gynaecol Obstet 2006, 92(3):291-298.	After training, renovation and restructuring of maternity and operating room, there was 25% increase in facility deliveries, improved obstetrics complications managed. Decrease in case fatality rate over 4 years of the project, from 2.2% to 1.2%.						X	X	X
Kerfoot B et al: Interactive Spaced Education to Assess and Improve Knowledge of Clinical Practice Guidelines. Annals of Surgery 2009, 249(5):744-749.	Spaced education resulted in a relative 57% increase in test scores compared with controls.	X
Kerfoot B: Learning benefits of on-line spaced education persist for 2 years. The Journal of Urology 2009, 181:2671-2673.	Spaced education resulted in greater retention of content, compared to bolus, and persisted 2 years.	X
Kruk M et al: Economic evaluation of surgically trained assistant medical officers in performing major obstetric surgery in Mozambique. BJOG: An International Journal of Obstetrics & Gynaecology 2007, 114(10): 1253-1260.	The 30-year cost per major obstetric surgery was $38.9 for técnicos de cirurgia and $144.1 for surgeons and obstetrician/gynecologists. No comparison of quality of care or complications between the 2 cadres was done.									X
Kumar D et al: The effect of interrupted 5-day training on Integrated Management of Neonatal and Childhood Illness on the knowledge and skills of primary health care workers. HealthPolicy and Planning 2009, 24:94-100.	Score on knowledge and skills tests increased significantly in both trained and untrained groups; no difference in increase between groups.	X		X
Lipitz-Snyderman A et al: Impact of a statewide intensive care unit quality improvement initiative on hospital mortality and length of stay: retrospective comparative analysis. BMJ 2011 342:d219.	Multisite, comprehensive quality improvement initiative, including training, showed decreased mortality; no significant differences in length of stay.								X
Luby S et al: Improving private practioner sick-child case management in two urban communities in Pakistan.Tropical Medicine and International Health 2002, 7(3):210-219.	16 of 21 targeted behaviors occurred with significantly increased frequency.				X
Manasyan A et al: Cost-effectiveness of essential newborn care training in urban first-level facilities. Pediatrics 2011 127(5):e1176-e1181.	All cause 7-day mortality decreased from 11.5 to 6.8 per 1000 live births after midwives' training. Costs were $208/life saved and $5.24/DALY (disability adjusted life years) averted.											X
Marsh V et al: Improving malaria home treatment by training drug retailers in rural Kenya. Trop Med Int Health 2004, 9(4):451-460.	Proportion of shop-treated childhood fevers receiving appropriate antimalarial treatment rose from 1% to 28%.									X
Matzie K et al: Spaced education improves the feedback that surgical residents give to medical students: a randomized trial. Am Journal of Surgery 2009, 197:252-257.	Medical students' reports of residents' feedback after training indicated that compared with controls, a significantly greater proportion of the trained residents gave frequent feedback that was "helpful in their learning."				X
Naimoli J et al: Strengthening patient education for ORT services in the Central African Republic. Patient Education and Counseling 1996, 27(2): 161-169.	Health workers communicated 49% greater numbers of instructions to mothers of children with diarrhea.						X
Ngasala B et al: Impact of training in clinical and microscopy diagnosis of childhood malaria on antimalarial drug prescription and health outcome at primary health care level in Tanzania: a randomized controlled trial. Malar J. 2008 7:199.	Training and practice of microscopy for malaria diagnosis significantly reduced antimalarial drug prescription. Reduced antimalarial prescription rate did not result in negative clinical effect.						X		X
Opiyo N et al: Effect of newborn resuscitation training on health worker practices in Pumwani Hospital, Kenya. PLoS One 2008 3(2), e1599.	Trained providers demonstrated a higher proportion of adequate initial resuscitation steps, and a significant reduction in the frequency of inappropriate practices, compared to the control group.				X
Pariyo G et al: Improving facility-based care for sick children in Uganda: training is not enough. Health Policy Plan 2005 20(Suppl 1):i58-i68.	Health workers trained in IMCI delivered better care (assessment of illness, treatment of fever, advising of caregivers) than health workers who had not yet been trained, but absolute levels of service quality remained low. Better performance was seen in facilities with essential equipment present.				X			X
Reynolds H et al: Effectiveness of training supervisors to improve reproductive health quality of care: a cluster-randomized trial in Kenya. Health Policy Plan 2008, 23(1), 56-66.	Trained supervisors had improved knowledge of supervision techniques, demonstrated improved identifying of performance problems and communication, and improved supervisee performance (hand-washing), however improvements in the facility environment and improved client satisfaction were not apparent.	X			X		X				X
Ross-Degnan D et al: The impact of face-to-face educational outreach on diarrhoea treatment in pharmacies. Health Policy Plan 1996; 11(3): 308-318.	Trainees demonstrated increased knowledge (recognition of symptoms, appropriate treatment, cause for referral) and communication, and increased sales of appropriate therapy.	X					X
Schechter N et al: Educational outreach to reduce immunization pain in office settings. Pediatrics 2010, 126(6): e1514-e1521.	Measurable effects were seen on providers' use of pain-reducing strategies at 1 and 6 months after the intervention.				X
Senarath U et al: Effect of training for care providers on practice of essential newborn care in hospitals in Sri Lanka. Journal of Obstetric, Gynecologic, & Neonatal Nursing 2007, 36(6): 531-541.	Practices of cleanliness, thermal protection, and neonatal assessment improved significantly in the intervention group. Undesirable health events declined 5% in the intervention group and 1% in the control group.					X	X
Shah S et al: Syndromic management training for non-formal care providers in Pakistan improves quality of care for sexually transmitted diseases STD care: a randomized clinical trial. Southeast Asian J Trop Med Public Health, 2007 38(4):737-748.	The training-and-packets group retained more knowledge when compared to the training-only group, and both groups had improved care practices, including offering advice on condom use, compared with controls.	X			X
Shavit I et al: Enhancing Patient Safety During Pediatric Sedation: The Impact of Simulation-Based Training of Nonanesthesiologists. Arch Pediatr Adolesc Med 2007, 161(8):740-743.	Significant differences in performance pertaining to patient safety were found between those physicians who did and those who did not complete simulation-based training				X
Simoes E et al: Performance of health workers after training in integrated management of childhood illness in Gondar, Ethiopia. Bull World Health Organ 1997, 75(Suppl 1):43-53.	Trainees' use of the case management guidelines resulted in the correct classification of children and appropriate antimicrobial and oral rehydration therapy				X
Smith J et al: The impact of traditional birth attendant training on delivery complications in Ghana. Health Policy Plan 2000, 15(3): 326-331.	Training was protective against postpartum fever and retained placenta, but also was associated with labors lasting longer than 18 hrs. Magnitudes of effects were small.					X
Ssali A, Butler LM, Kabatesi D, King R, Namugenyi A, Kamya MR, et al. Traditional healers for HIV/AIDS prevention and family planning, Kiboga District, Uganda: evaluation of a program to improve practices. AIDS Behav. ;9(4):485-93.					At 6-month post-training, healers more likely to have discussed family planning, more likely to endorse belief that fp and condoms in preventing HIV and unwanted pregnancy	Greater number of clients reported using contreception post-training
Ssekabira U et al: Improved malaria case management after integrated team-based training of health care workers in Uganda. Am J Trop Med Hyg 2008, 79(6): 826-833.	Training was associated with increased proportion of suspected malaria patients referred for blood smears, and decreased proportion of patients with negative blood smears prescribed antimalarial drugs. Not associated with appropriate antimalarial drug prescription or diagnostic microscopy accuracy.						X
Svetkey L et al: Hypertension improvement project: randomized trial of quality improvement for physicians and lifestyle modification for patients. Hypertension 2009, 54(6):1226-1233.	Combined physician education and patient education resulted in a 9.7 mm Hg reduction in systolic blood pressure.					X
Talib N et al: Effective educational instruction in preventive oral health: hands-on training versus web-based training. Pediatrics 2010, 125(3), 547-553.	Knowledge scores improved from 69% to 81%, but opinions regarding conducting preventive oral health in well-child visits decreased.	X	X		X
Tauxe R e al: Rapid development and use of a nationwide training program for cholera management, Haiti, 2010. Emerging Infectious Diseases 2011, 17(11), 2094-2098.	Trainees reported intention to use new knowledge. Reduced hospitalized case fatality rate nationwide (in 10 of 10 districts) after intervention.		X									X
Trummer U et al: Does physician-patient communication that aims at empowering patients improve clinical outcome? A case study. Patient Educ Couns 2006, 61(2):299-306.	In the intervention group, length of hospital stay was shorter, incidence of post-surgery tachyarrhythmia was reduced, transfer to less intensive care levels was faster and patient ratings for communicative quality of care by doctors and nurses were improved.						X	X	X
Uzochukwu et al: Integrated management of childhood illness in Nigeria: Does short-term training of health workers improve their performance? Public Health 2008, 122:367-370.	Improved case management of childhood illness was seen after a shortened 4-day IMCI training in one state of Nigeria.									X
Wasunna B et al: Health worker performance in the management of paediatric fevers following in-service training and exposure to job aids in Kenya. Malaria Journal 2010, 9: 261.	The proportion of febrile children with uncomplicated malaria treated with the first-line antimalarial drug at health facilities where the drug was in stock increased from 76.9% to 87.6%.						X
Weaver M et al: Routine HIV testing in the context of syndromic management of sexually transmitted infections: outcomes of the first phase of a training programme in Botswana. Sexually Transmitted Infections 2008, 84(4), 259-264.	Facility-level improvements were seen in rates of HIV testing, physical examination, risk-reduction counseling and HIV risk education.						X
Wells K et al: Five-year impact of quality improvement for depression: results of a group-level randomized controlled trial. Arch Gen Psychiatry. 2004, 61(4):378-386.	Combination of training plus support materials improved global mental health scores for Latinos and African Americans but not for whites; this effect was considered to be a reduction in health disparity.						X		X
Young-Mi K et al: Improving the Quality of Service Delivery in Nigeria. Studies in Family Planning 1992, 23(2): 118-127.	Counseling skills, scheduling follow up visits were improved in trained nurses compared with untrained. Clients of trained nurses were almost twice as likely as clients of untrained nurses to return to the clinic for follow-up visits. Patients had an increase in use of family planning methods.			X	X	X					X

## Sheet: Sheet1
		Outcome Levels
		Individual					Organization			Population / Health Systems
Citation	Key Reported Outcomes of Trainings	Knowledge	Attitudes	Skills	HCW Performance	Patient Health	Performance	Systems Improvements	Patient health	Performance	Systems Improvements	Patient health
Akweongo P et al (2011). Feasibility and acceptability of ACT for the community case management of malaria in urban settings in five African sites.	Increased knowledge of malaria signs and symptoms, treatment of patients with correct dose of malaria medications. Patients had increased preference for community medicine distributors, improved use of modern medicines for self-treatment.	1			1						1	1
Amaral et al (2005). Impact of IMCI health worker training on routinely collected child health indicators in Northeast Brazil.	Infant mortality rates declined during period, but after adjusting for confounders, no association between training and mortality was found											1
Arifeen S et al (2009). Effect of the Integrated Management of Childhood Illness strategy on childhood mortality and nutrition in a rural area in Bangladesh: a cluster randomised trial.	Quality of care indicators improved in IMCI group, including assessment of sick child, treatment, and counseling given to caregiver. No difference found in child mortality.						1					1
Armstrong G et al (2010). An evaluation of the effect of an educational intervention for Australian social workers on competence in delivering brief cognitive behavioural strategies: A randomised controlled trial.	Greater improvements in intervention group compared with control group on Cognitive Therapy scale and confidence in delivering behavioral strategies.		1	1
Baandrup L et al (2010). Evaluation of a multifaceted intervention to limit excessive antipsychotic co-prescribing in schizophrenia out-patients.	The prevalence of antipsychotic polypharmacy at follow-up was not significantly different between treatment settings when adjusting for differences in case-mix.											1
Baer, J et al (2004). An evaluation of workshop training in motivational interviewing for addiction and mental health clinicians. Drug and Alcohol Dependence 73:99-106	Increased reflective repsonses on skills test. 8 out of 19 trainees rated as proficient.			1
Bhandari N et al (2004). An educational intervention to promote appropriate complementary feeding practices and physical growth in infants and young children in rural Haryana, India.	Small but significant effect on children's length gain in intervention group, but weight gain was not affected.											1
Blashki G et al (2008). Impact of an educational intervention on general practitioners’ skills in cognitive behavioural strategies: a randomised controlled trial.	The intervention group had greater improvement in competency in cognitive behavioral strategies than the control group.				1
Brentlinger P et al (2010). Task shifting in Mozambique: cross-sectional evaluation of non-physician clinicians’ performance in HIV/AIDS care.	Correct management of all 5 main aspects of HIV patient care was observed in 10.6% of encounters.				1
Buckley J et al (2010). Linking residency training effectiveness to clinical outcomes: a quality improvement approach.	Increased use of "sepsis bundle". ICU director monitors sepsis data and updates antibiotics based on emerging microbiologic resistance. Reduced iatrogenic pneumothorax rate, sepsis-specific mortality rate.						1	1	1
Buskin, S et al (2002). HIV/AIDS Knowledge and Attitudes in Chinese Medical Professionals and Students before and after an Informational Lecture on HIV/AIDS.	Knowledge increased from an already high level. Willingness to sit or work with HIV-infected person increased from 21 to 43%.	1	1
Carlo W et al (2010). Newborn-Care Training and Perinatal Mortality in Developing Countries.	Use of bag-and-mask ventilation increased. Rate of abnormal examinations at 7 days decreased. Proportion of Apgar scores of less than 4 decreased. Overall rate of stillbirth decreased.									1		1
Carlo W et al (2010). Newborn Care Training of Midwives and Neonatal and PErinatal Mortality Rates in a Developing Country.	All-cause 7-day mortality decreased from 11.5 deaths/1000 to 6.8 deaths/1000. Rate of stillbirth did not change.											1
Cattaneo A and Buzzetti R (2001). Effect on rates of breast feeding of training for the baby friendly hospital initiative.	Knowledge scores increased. Hospitals improved compliance with the initiative's 10 steps. Breastfeeding rates increased.	1					1		1
Chakraborty S et al (2000). Improving private practitioner care of sick children: testing new approaches in rural Bihar.	Checking respiration rate in children with cough increased from 14% to 71%. Management of dehydration with sugar and salt solutions increased from 16% to 48%.									1
Clark, N et al (2008). Long-Term Outcomes of Physician Peer Teaching.	Trained physicians were rated higher on communication, disease mgt, and treatment plan. Patients had fewer sleep disruptions from asthma symptoms, fewer ED visits, hospitalizations, and urgent office visits.				1	1
Cleland J et al (2009). Does Continuing Education Improve Physical Therapists’ Effectiveness in Treating Neck Pain? A Randomized Clinical Trial.	The ongoing educating group used fewer visits than those not receiving ongoing education. Patients had greater reductions in disability. No differences in pain ratings between patients of the 2 grps.				1	1
Colvin M et al (2003). Contribution of traditional healers to a rural tuberculosis control programme in Hlabisa, South Africa.	No difference in treatment outcomes between traditional healers and non-traditional healers, nor between intervention area and control area.					1						1
Curry L and Gass D (1987). Effects of training in cardiopulmonary resuscitation on competence and patient outcome.	Increased use of bag and mask ventilation, resulting in reduced chest compression and medication.No decline in asphyxia-related morbidity. Decline in asphyxia-related mortality.						1		1
Deorari A e al (2001). The Medical Colleges Network. Impact of education and training on neonatal nesuscitation practicesin 14 teaching hospitals in India.	Increased awareness and documentation of birth aphyxia, increase in use of bag and mask ventilation. Asphyxia related deaths declined.				1				1
Ferrer R et al (2008). Improvement in Process of Care and Outcome After a Multicenter Severe Sepsis Educational Program in Spain.	Improved guideline compliance. However, compliance rates were still low, and the improvement in the resuscitation bundle lapsed by 1 year. Patients in the post-intervention cohort had a lower risk of hospital mortality.									1		1
Flores R et al (2002). Distance education with tutoring improves diarrhea case management in Guatemala.	Percentage of diarrhea cases assessed correctly and dehydration cases classified correctly increased by 25% more in program compared with control.				1
Gannon M et al (2011). Using online learning collaborative to facilitate practice improvement for COPD: An ACPNet pilot study.	Physicians reported an increase in the number of nurses giving inhaler use instructions to patients. Patient chart data included improvements in FEV1, oxygenation measurement, pulse oximetry at rest.				1	1
Garcia P et al (2003). Training pharmacy workers in recognition, management, and prevention of STDs: district-randomized controlled trial.	Better recognition and management of symptoms by pharmacists. Workers in the intervention districts had significantly better adherence to training guidelines, higher rates of discrening STD syndromes, adequate management offered, and recommendations for condom use.	1			1					1
Gill C et al (2011). Effect of training traditional birth attendants on neonatal mortality (Lufwanyama Neonatal Survival Project): randomised controlled study.	Compared with controls, trained birth attendants cleared airways properly. Mortality at day 28 after birth was 45% lower among liveborn infants delivered by trained birth attendants.				1	1
Gilroy P et al (2004). Impact of IMCI training and language used by provider on quality of counseling provided to parents of sick children in Bougouni District, Mali.	Increased number of tasks performed during counseling activities: provider counseling, anti-malarial drug prescribing.			1	1
Goodburn E et al (2000). Training traditional birth attendants in clean delivery does not prevent postpartum infection.	Trained birth attendants were more likely to practice hygenic delivery. No relationship between training status and maternal infection.				1	1
Goodman C et al (2006). The cost-effectiveness of improving malaria home management: shopkeeper training in rural Kenya.	Adequate treatment for fever rose from 2% to 15% in trained area, compared with increase from 1% to 4% in untrained area.									1
Gouws E et al (2004). Improving antimicrobial use among health workers in first-level facilities: results from the Multi-Country Evaluation of the Integrated Management of Childhood Illness strategy.	Improved antibiotic prescribing, improved parent counseling				1
Harrison A et al (2000). Syndrome packets and health worker training improve sexually transmitted disease case management in rural South Africa: randomized controlled trial.	Intervention clinics provided better case management than controls: 88% versus 50% received recommended drugs; 83% versus 12% were correctly case managed; 68% versus 46% were adequately conselled						1
Hiner C et al (2009). Effectiveness of a training-of-trainers model in a HIV counseling and testing program in the Caribbean Region.	Almost 65% of trained VCT providers confirmed as currently providing VCT services; this percentage did not decrease significantly with time. 80% became certified as trainers; of these 66% taught more than one course.				1
Holton C et al (2011). Does spirometry training in general practice improve quality and outcomes of asthma care?	Only 9 of the 15 sample printouts reached acceptable grade for quality of spirometry performed. No significant differences in asthma indicators between groups at 12 months.				1				1
Horwood C et al (2009). Experiences of training and implementation of integrated management of childhood illness (IMCI) in South Africa: a qualitative evaluation of the IMCI case management training course.	Improved case managers' skills in managing sick children.			1
Idigbe E et al (2006). Evaluation of the Nigerian national antiretroviral (ARV) treatment training programme.	Increase in knowledge, increased willingness to give injections to HIV positive patients. Improved record-keeping, ARV prescribing, and counseling. Intervention areas, compared with control, had higher coverage for vitamin A (45% vs 11.5%) and iron folic acid (45% vs 0.4%)	1	1		1					1
Immenroth M et al (2007). Mental Training in Surgical Education: A Randomized Controlled Trial.	Improved laparoscopy skills were seen in mental training group compared with control and practical training group.			1
Jennings L et al. (2011) Task shifting in maternal and newborn care: a non-inferiority study examining delegation of antenatal counseling to lay nurse aides supported by job aids in Benin.	Both cadres had positive opinions regarding task-shifting. Quality of counseling by lay nurse aides was non inferior to counseling provided by nurse midwives with similar job supports. Communication by lay nurse aides was associated with better maternal knowledge overall. Maternal knowledge among women counselled by lay nurse aides was superior in 3 of 5 topic areas.		1		1	1
Jiang G et al (2011). Learning curves and long-term outcome of simulation-based thoracentesis training for medical students.	Residents' simulator performance, procedure time and confidence, and clinical competency in thoracentesis were improved relative to residents without the training.	1	1		1
Kayongo M et al (2006). Improving availability of EmOC services in Rwanda--CARE's experiences and lessons learned at Kabgayi Referral Hospital. Int J Gynaecol Obstet.	After training, renovation and restructuring of maternity and OR, there was 25% increase in facility deliveries, improved OB complications managed. Decrease in case fatality rate over 4 yrs of the project, from 2.2% to 1.2%.						1	1	1
Kerfoot B et al (2009). Interactive Spaced Education to Assess and Improve Knowledge of Clinical Practice Guidelines.	Spaced ed resulted in significant increase in test scores.	1
Kerfoot B (2009). Learning Benefits of On-Line Spaced Education Persist for 2 Years.	Spaced education resulted in greater retention of content, compared to bolus, and persisted 2 years.	1
Kruk M et al (2007). Economic evaluation of surgically trained assistant medical officers in performing major obstetric surgery in Mozambique.	The 30-year cost per major obstetric surgery was $38.9 for tecnicos de cirurgia and $144.1 for surgeons and obstetrician/gynaecologists. No comparison of quality of care or complications between the 2 cadres was done.									1
Kumar D et al (2009). The effect of interrupted 5-day training on Integrated Management of Neonatal and Childhood Illness on the knowledge and skills of primary health care workers.	Score on knowledge and skills tests increased significantly in both trained and untrained groups; no difference in increase between groups.	1		1
Lipitz-Snyderman A et al (2011). Impact of a statewide intensive care unit quality improvement initiative on hospital mortality and length of stay: retrospective comparative analysis.	Multi-site, comprehensive quality improvement initiative, including training, showed decreased mortality; no significant differences in length of stay.								1
Luby S et al (2002). Improving private practioner sick-child case management in two urban communities in Pakistan.	16 of 21 targeted behaviors occurred with significantly increased frequency.				1
Manasyan A et al (2011). Cost-effectiveness of essential newborn care training in urban first-level facilities.	All cause 7-day mortality decreased from 11.5 to 6.8 per 1000 live births after midwives' training. Costs were $208/ life saved and $5.24/DALY averted.											1
Marsh V et al (2004). Improving malaria home treatment by training drug retailers in rural Kenya.	Proportion of shop-treated childhood fevers receiving appropriate anti-malarial treatment w/in 24 h rose from 1% to 28%.									1
Matzie K et al (2009). Spaced education improves the feedback that surgical residents give to medical students: a randomized trial.	Medical students reported resident feedback improved after training.				1
Naimoli J et al (1996). Strengthening patient education for ORT services in the Central African Republic	Health workers communicated 49% greater numbers of instructions to mothers of children with diarrhea.						1
Ngasala B et al (2008). Impact of training in clinical and microscopy diagnosis of childhood malaria on antimalarial drug prescription and health outcome at primary health care level in Tanzania: a randomized controlled trial.	Training and practice of microscopy for malaria diagnosis significantly reduced antimalarial drug presription. Reduced antimalarial prescription rate did not result in negative clinical effect.						1		1
Opiyo N et al (2008). Effect of Newborn Resuscitation Training on Health Worker Practices in Pumwani Hospital, Kenya.	Trained providers demonstrated a higher proportion of adequate initial resuscitation steps compared to the control group.				1
Pariyo G et al (2005). Improving facility-based care for sick children in Uganda: training is not enough.	Health workers trained in IMCI delivered significantly better care (assessment of illness, tx of fever, advising of care givers) than health workers who had not yet been trained, but absolute levels of service quality remained low. Better performance was seen in facilities with essential equipment present.				1			1
ReynoldsH et al (2008). Effectiveness of training supervisors to improve reproductive health quality of care: a cluster-randomized trial in Kenya.	Trained supervisors had improved knowledge of supervision techniques, demonstrated improved identifying of performance proglems and communication, and improved supervisee performance (hand-washing), however improvements in the facility environment and improved client satisfaction were not apparent.	1			1		1				1
Ross-Degnan D et al (1996). The impact of face-to-face educational outreach on diarrhoea treatment in pharmacies.	Trainees demonstrated increased knowledge (recognition of symptoms, appropriate treatment, cause for referral) and communication, and increased sales of appropriate therapy.	1					1
Schechter N et al (2010). Educational Outreach to Reduce Immunization Pain in Office Settings.	measurable effects on the use of pain-reducing strategies at 1 and 6 months after the intervention				1
Senarath U et al (2007). Effect of Training for Care Providers on Practice of Essential Newborn Care in Hospitals in Sri Lanka.	Practices of cleanliness, thermal protection, and neonatal assessment improved significantly in the intervention group. Undesirable health events declined 5% in the intervention group and 1% in the control group.					1	1
Shah S et al (2007). Syndromic management training for non-formal care providers in Pakistan improves quality of care for sexually transmitted diseases STD care: a randomized clinical trial.	The training-and-packets group retained more knowledge when compared to the training-only group, and both groups had improved care practices, including offering advice on condom use, compared with controls	1			1
Shavit I et al (2007). Enhancing Patient Safety During Pediatric Sedation: The Impact of Simulation-Based Training of Nonanesthesiologists.	Significant differences in performance pertaining to patient safety were found between those physicians who did and those who did not complete simulation-based training				1
Simoes E et al (1997). Performance of health workers after training in integrated management of childhood illness in Gondar, Ethiopia.	Trainees' use of the case management guidelines resulted in the correct classification of children and appropriate antimicrobial and oral rehydration therapy				1
Smith J et al (2000). The impact of traditional birth attendant training on delivery complications in Ghana.	Training was protective against postpartum fever and retained placenta, but also was associated with labours lasting longer than 18 hrs. Magnitudes of effects were small.					1
Ssali A, Butler LM, Kabatesi D, King R, Namugenyi A, Kamya MR, et al. Traditional healers for HIV/AIDS prevention and family planning, Kiboga District, Uganda: evaluation of a program to improve practices. AIDS Behav. ;9(4):485-93.					At 6-month post-training, healers more likely to have discussed family planning, more likely to endorse belief that fp and condoms in preventing HIV and unwanted pregnancy	Greater number of clients reported using contreception post-training
Ssekabira U et al (2008). Improved Malaria Case Management after Integrated Team-based Training of Health Care Workers in Uganda.	Training was associated with increased proportion of suspected malaria patients referred for blood smears, and decreased proportion of patients with negative blood smears prescribed antimalarial drugs. Not associated with proportion of patients prescribed appropriate antimalarial drugs or accurate diagnostic microscopy.						1
Svetkey L et al (2009). Hypertension improvement project: randomized trial of quality improvement for physicians and lifestyle modification for patients.	Combined physician education and patient education resulted in a 9.7 mm Hg reduction in systolic blood pressure.					1
Talib N et al (2010). Effective Educational Instruction in Preventive Oral Health: Hands-on Training Versus Web-Based Training.	Knowledge scores improved from 69% to 81%, but opinions regarding conducting preventive oral health in well-child visits decreased.	1	1		1
Tauxe R e al (2011). Rapid Development and Use of a Nationwide Training Program for Cholera Management, Haiti, 2010.	Reports of intention to use new knowledge. Reduced hospitalized case fatality rate (CFR) nationwide (in 10 of 10 districts) after intervention.		1									1
Trummer U et al (2006). Does physician-patient communication that aims at empowering patients improve clinical outcome? A case study.	In the intervention group length of hospital stay was shorter, incidence of post-surgery tachyarrhythmia was reduced, transfer to less intensive care levels was faster and patient ratings for communicative quality of care by doctors and nurses were improved.						1	1	1
Uzochukwu et al (2008). Integrated management of childhood illness in Nigeria: Does short-term training of health workers improve their performance?	Improved case management of childhood illness after a shortened 4-day IMCI training in one state of Nigeria.									1
Wasunna B et al (2010). Health worker performance in the management of paediatric fevers following in-service training and exposure to job aids in Kenya.	The proportion of febrile children with uncomplicated malaria treated with the first-line anti-malarial drug at health facilities where the drug was in stock increased from 76.9% to 87.6%.						1
Weaver M et al (2008). Routine HIV testing in the context of syndromic management of sexually transmitted infections: outcomes of the first phase of a training programme in Botswana.	Facility-level improvemens were seen in rates of HIV testing, physical examination, risk-reduction counselling and HIV risk education.						1
Wells K et al (2004). Five-year impact of quality improvement for depression: results of a group-level randomized controlled trial.	Intervention of training plus support materials improved global mental health scores for Latinos and African Americans but not for whites; this effect was considered to be a reduction in health disparity.						1		1
Young-Mi K et al (1992). Improving the Quality of Service Delivery in Nigeria.	Counseling skills, scheduling follow up visits were improved in trained nurses compared with untrained. lients of trained nurses were almost twice as likely as clients of untrained nurses to return to the clinic for follow-up visits. Patients had an increase in use of family planning methods.			1	1	1					1
	Total:	13	7	7	29	11	16	4	10	9	3	11	0
